# Supplementary material for: The Possible Mechanism of Amyloid Transformation Based on the Geometrical Parameters of Early-Stage Intermediate in Silico Model for Protein Folding
Source: Int J Mol Sci. 2022 Aug 22;23(16):9502. doi: 10.3390/ijms23169502 (PMC9409474; doi:10.3390/ijms23169502)
Supplement: Supplementary file 1 [file ijms-23-09502-s001.zip]

Archive with 1 entries (1 files):
- ijms-1843474-supplementary.pdf
